# Supplementary material for: The largest fish in the world’s biggest river: Genetic connectivity and conservation of Arapaima gigas in the Amazon and Araguaia-Tocantins drainages
Source: PLoS One. 2019 Aug 16;14(8):e0220882. doi: 10.1371/journal.pone.0220882 (PMC6697350; doi:10.1371/journal.pone.0220882)
Supplement: S2 Table — Row localities are sending individuals, while column localities are receiving individuals. Locality codes are: 1- Santa Cruz, 2- Puerto Nariño, 3- Carauari, 4- Eirunepé, 5- Mamirauá, 6- Coari, 7- RDS Piagaçu-Purus, 8- Tapauá, 9- Lábrea, 10- Manuel Urbano, 11- Manacapuru, 12- Resex Unini, 13- Careiro da Várzea, 14- Borba, 15- Nhamundá, 16- Santarém, 17- Jacareacanga, 18- Região dos Lagos, 19- Mexiana, 20- Tucuruí, 21- Ilha do Bananal, 22- APA Meandros do Araguaia. (XLSX) [file pone.0220882.s006.xlsx]

## Sheet: Sheet1
Supplemental Table 2. Number of migrants per generation Nm = Mθ/2. Row localities are sending individuals, while column localities are receiving individuals. Locality codes are:
1- Pacaya River, 2- Puerto Nariño, 3- Medio Jurua, 4- AltoJurua, 5- Mamiraua, 6- Coari, 7- RDS Purus, 8- Tapaua, 9- Labrea, 10- Manuel Urbano, 11- Manacapuru, 12- Resex Unini, 13- CareirodaVarzea, 14- Borba, 15- Nhamunda,16- Santarem, 17- Jacareacanga, 18- Região dos Lagos, 19- Mexiana, 20- Tucurui, 21- Ilha do Bananal, 22- APA Meandros do Araguaia.
Parameter M	mu		theta all	Nm
M_2->1	7.07		9.588	33.8936
M_3->1	5.2		9.588	24.9288
M_4->1	10.8		9.588	51.7752
M_5->1	3.6		9.588	17.2584
M_6->1	7.07		9.588	33.8936
M_7->1	4.4		9.588	21.0936
M_8->1	9.47		9.588	45.3992
M_9->1	4.93		9.588	23.6344
M_10->1	4.4		9.588	21.0936
M_11->1	4.13		9.588	19.7992
M_12->1	4.67		9.588	22.388
M_13->1	4.93		9.588	23.6344
M_14->1	9.47		9.588	45.3992
M_15->1	4.4		9.588	21.0936
M_16->1	4.4		9.588	21.0936
M_17->1	3.07		9.588	14.7176
M_18->1	7.6		9.588	36.4344
M_19->1	3.87		9.588	18.5528
M_20->1	9.73		9.588	46.6456
M_21->1	2.27		9.588	10.8824
M_22->1	1.2		9.588	5.7528
M_1->2	4.13		9.588	19.7992
M_3->2	4.13		9.588	19.7992
M_4->2	2		9.588	9.588
M_5->2	7.33		9.588	35.14
M_6->2	3.87		9.588	18.5528
M_7->2	3.33		9.588	15.964
M_8->2	6.27		9.588	30.0584
M_9->2	2.27		9.588	10.8824
M_10->2	2.8		9.588	13.4232
M_11->2	3.87		9.588	18.5528
M_12->2	3.33		9.588	15.964
M_13->2	3.07		9.588	14.7176
M_14->2	6.8		9.588	32.5992
M_15->2	1.73		9.588	8.29362
M_16->2	4.13		9.588	19.7992
M_17->2	6.27		9.588	30.0584
M_18->2	1.73		9.588	8.29362
M_19->2	3.87		9.588	18.5528
M_20->2	3.87		9.588	18.5528
M_21->2	2		9.588	9.588
M_22->2	4.13		9.588	19.7992
M_1->3	7.87		9.588	37.7288
M_2->3	7.6		9.588	36.4344
M_4->3	2		9.588	9.588
M_5->3	3.87		9.588	18.5528
M_6->3	2.8		9.588	13.4232
M_7->3	8.4		9.588	40.2696
M_8->3	10.8		9.588	51.7752
M_9->3	3.33		9.588	15.964
M_10->3	2.27		9.588	10.8824
M_11->3	3.07		9.588	14.7176
M_12->3	2.27		9.588	10.8824
M_13->3	5.2		9.588	24.9288
M_14->3	6.8		9.588	32.5992
M_15->3	7.07		9.588	33.8936
M_16->3	19.6		9.588	93.9624
M_17->3	7.87		9.588	37.7288
M_18->3	3.07		9.588	14.7176
M_19->3	8.13		9.588	38.9752
M_20->3	7.87		9.588	37.7288
M_21->3	10		9.588	47.94
M_22->3	5.2		9.588	24.9288
M_1->4	12.93		9.588	61.9864
M_2->4	10.27		9.588	49.2344
M_3->4	4.93		9.588	23.6344
M_5->4	8.4		9.588	40.2696
M_6->4	6.53		9.588	31.3048
M_7->4	6.27		9.588	30.0584
M_8->4	12.67		9.588	60.74
M_9->4	5.73		9.588	27.4696
M_10->4	4.4		9.588	21.0936
M_11->4	8.93		9.588	42.8104
M_12->4	4.4		9.588	21.0936
M_13->4	26.27		9.588	125.938
M_14->4	7.07		9.588	33.8936
M_15->4	13.47		9.588	64.5752
M_16->4	7.6		9.588	36.4344
M_17->4	9.73		9.588	46.6456
M_18->4	15.87		9.588	76.0808
M_19->4	12.4		9.588	59.4456
M_20->4	9.2		9.588	44.1048
M_21->4	4.67		9.588	22.388
M_22->4	12.13		9.588	58.1512
M_1->5	4.4		9.588	21.0936
M_2->5	11.33		9.588	54.316
M_3->5	3.33		9.588	15.964
M_4->5	6.8		9.588	32.5992
M_6->5	2.53		9.588	12.1288
M_7->5	3.07		9.588	14.7176
M_8->5	9.47		9.588	45.3992
M_9->5	2		9.588	9.588
M_10->5	3.33		9.588	15.964
M_11->5	6		9.588	28.764
M_12->5	5.2		9.588	24.9288
M_13->5	6.8		9.588	32.5992
M_14->5	6		9.588	28.764
M_15->5	2.27		9.588	10.8824
M_16->5	8.4		9.588	40.2696
M_17->5	5.2		9.588	24.9288
M_18->5	3.07		9.588	14.7176
M_19->5	4.93		9.588	23.6344
M_20->5	3.07		9.588	14.7176
M_21->5	5.73		9.588	27.4696
M_22->5	6		9.588	28.764
M_1->6	4.13		9.588	19.7992
M_2->6	6.27		9.588	30.0584
M_3->6	11.6		9.588	55.6104
M_4->6	5.47		9.588	26.2232
M_5->6	6		9.588	28.764
M_7->6	2.27		9.588	10.8824
M_8->6	20.13		9.588	96.5032
M_9->6	2.27		9.588	10.8824
M_10->6	2.53		9.588	12.1288
M_11->6	6.53		9.588	31.3048
M_12->6	3.33		9.588	15.964
M_13->6	2.8		9.588	13.4232
M_14->6	4.13		9.588	19.7992
M_15->6	4.13		9.588	19.7992
M_16->6	11.87		9.588	56.9048
M_17->6	2.8		9.588	13.4232
M_18->6	2.53		9.588	12.1288
M_19->6	6.27		9.588	30.0584
M_20->6	6		9.588	28.764
M_21->6	2.53		9.588	12.1288
M_22->6	4.67		9.588	22.388
M_1->7	4.93		9.588	23.6344
M_2->7	5.47		9.588	26.2232
M_3->7	4.4		9.588	21.0936
M_4->7	7.87		9.588	37.7288
M_5->7	3.07		9.588	14.7176
M_6->7	2.8		9.588	13.4232
M_8->7	5.47		9.588	26.2232
M_9->7	1.73		9.588	8.29362
M_10->7	2.27		9.588	10.8824
M_11->7	3.07		9.588	14.7176
M_12->7	2.27		9.588	10.8824
M_13->7	7.07		9.588	33.8936
M_14->7	2.53		9.588	12.1288
M_15->7	6.27		9.588	30.0584
M_16->7	3.6		9.588	17.2584
M_17->7	4.67		9.588	22.388
M_18->7	3.87		9.588	18.5528
M_19->7	6.27		9.588	30.0584
M_20->7	3.87		9.588	18.5528
M_21->7	6.53		9.588	31.3048
M_22->7	4.4		9.588	21.0936
M_1->8	3.87		9.588	18.5528
M_2->8	8.93		9.588	42.8104
M_3->8	14.8		9.588	70.9512
M_4->8	4.93		9.588	23.6344
M_5->8	2.8		9.588	13.4232
M_6->8	5.2		9.588	24.9288
M_7->8	14.8		9.588	70.9512
M_9->8	2.53		9.588	12.1288
M_10->8	3.87		9.588	18.5528
M_11->8	5.2		9.588	24.9288
M_12->8	4.4		9.588	21.0936
M_13->8	7.33		9.588	35.14
M_14->8	7.33		9.588	35.14
M_15->8	2.8		9.588	13.4232
M_16->8	7.87		9.588	37.7288
M_17->8	4.93		9.588	23.6344
M_18->8	8.13		9.588	38.9752
M_19->8	10.27		9.588	49.2344
M_20->8	7.07		9.588	33.8936
M_21->8	10.27		9.588	49.2344
M_22->8	7.07		9.588	33.8936
M_1->9	2.27		9.588	10.8824
M_2->9	3.07		9.588	14.7176
M_3->9	2.27		9.588	10.8824
M_4->9	1.73		9.588	8.29362
M_5->9	4.13		9.588	19.7992
M_6->9	3.07		9.588	14.7176
M_7->9	1.73		9.588	8.29362
M_8->9	2.8		9.588	13.4232
M_10->9	5.47		9.588	26.2232
M_11->9	1.47		9.588	7.04718
M_12->9	2.27		9.588	10.8824
M_13->9	3.33		9.588	15.964
M_14->9	3.87		9.588	18.5528
M_15->9	1.47		9.588	7.04718
M_16->9	4.67		9.588	22.388
M_17->9	2		9.588	9.588
M_18->9	2		9.588	9.588
M_19->9	5.2		9.588	24.9288
M_20->9	2.27		9.588	10.8824
M_21->9	2.53		9.588	12.1288
M_22->9	2.27		9.588	10.8824
M_1->10	3.07		9.588	14.7176
M_2->10	5.2		9.588	24.9288
M_3->10	4.13		9.588	19.7992
M_4->10	3.33		9.588	15.964
M_5->10	6		9.588	28.764
M_6->10	2.53		9.588	12.1288
M_7->10	4.67		9.588	22.388
M_8->10	6.8		9.588	32.5992
M_9->10	4.67		9.588	22.388
M_11->10	4.4		9.588	21.0936
M_12->10	2.53		9.588	12.1288
M_13->10	6		9.588	28.764
M_14->10	6		9.588	28.764
M_15->10	3.87		9.588	18.5528
M_16->10	7.6		9.588	36.4344
M_17->10	4.13		9.588	19.7992
M_18->10	2.53		9.588	12.1288
M_19->10	4.67		9.588	22.388
M_20->10	6.8		9.588	32.5992
M_21->10	1.73		9.588	8.29362
M_22->10	2.27		9.588	10.8824
M_1->11	5.47		9.588	26.2232
M_2->11	5.2		9.588	24.9288
M_3->11	6		9.588	28.764
M_4->11	2.53		9.588	12.1288
M_5->11	4.13		9.588	19.7992
M_6->11	7.07		9.588	33.8936
M_7->11	4.13		9.588	19.7992
M_8->11	4.93		9.588	23.6344
M_9->11	5.47		9.588	26.2232
M_10->11	4.13		9.588	19.7992
M_12->11	3.33		9.588	15.964
M_13->11	4.13		9.588	19.7992
M_14->11	4.13		9.588	19.7992
M_15->11	4.13		9.588	19.7992
M_16->11	10.8		9.588	51.7752
M_17->11	4.67		9.588	22.388
M_18->11	4.67		9.588	22.388
M_19->11	4.67		9.588	22.388
M_20->11	10.8		9.588	51.7752
M_21->11	2.27		9.588	10.8824
M_22->11	3.33		9.588	15.964
M_1->12	8.4		9.588	40.2696
M_2->12	10.53		9.588	50.4808
M_3->12	2.27		9.588	10.8824
M_4->12	2		9.588	9.588
M_5->12	6.53		9.588	31.3048
M_6->12	2		9.588	9.588
M_7->12	3.33		9.588	15.964
M_8->12	4.67		9.588	22.388
M_9->12	1.73		9.588	8.29362
M_10->12	3.33		9.588	15.964
M_11->12	4.93		9.588	23.6344
M_13->12	3.33		9.588	15.964
M_14->12	6		9.588	28.764
M_15->12	1.73		9.588	8.29362
M_16->12	5.73		9.588	27.4696
M_17->12	3.87		9.588	18.5528
M_18->12	1.73		9.588	8.29362
M_19->12	2.53		9.588	12.1288
M_20->12	4.93		9.588	23.6344
M_21->12	3.87		9.588	18.5528
M_22->12	2.53		9.588	12.1288
M_1->13	2.27		9.588	10.8824
M_2->13	8.4		9.588	40.2696
M_3->13	6		9.588	28.764
M_4->13	1.47		9.588	7.04718
M_5->13	6.8		9.588	32.5992
M_6->13	2.53		9.588	12.1288
M_7->13	1.47		9.588	7.04718
M_8->13	5.73		9.588	27.4696
M_9->13	2.53		9.588	12.1288
M_10->13	5.47		9.588	26.2232
M_11->13	8.13		9.588	38.9752
M_12->13	3.87		9.588	18.5528
M_14->13	5.47		9.588	26.2232
M_15->13	3.6		9.588	17.2584
M_16->13	4.13		9.588	19.7992
M_17->13	2.8		9.588	13.4232
M_18->13	3.07		9.588	14.7176
M_19->13	6.27		9.588	30.0584
M_20->13	9.2		9.588	44.1048
M_21->13	3.87		9.588	18.5528
M_22->13	7.6		9.588	36.4344
M_1->14	6.8		9.588	32.5992
M_2->14	4.67		9.588	22.388
M_3->14	9.2		9.588	44.1048
M_4->14	4.93		9.588	23.6344
M_5->14	6.8		9.588	32.5992
M_6->14	4.93		9.588	23.6344
M_7->14	6		9.588	28.764
M_8->14	8.13		9.588	38.9752
M_9->14	4.13		9.588	19.7992
M_10->14	3.87		9.588	18.5528
M_11->14	4.13		9.588	19.7992
M_12->14	3.6		9.588	17.2584
M_13->14	6.27		9.588	30.0584
M_15->14	3.33		9.588	15.964
M_16->14	6		9.588	28.764
M_17->14	5.47		9.588	26.2232
M_18->14	3.87		9.588	18.5528
M_19->14	2.8		9.588	13.4232
M_20->14	5.47		9.588	26.2232
M_21->14	3.6		9.588	17.2584
M_22->14	4.67		9.588	22.388
M_1->15	2.8		5.13867	7.19414
M_2->15	4.67		5.13867	11.9988
M_3->15	7.33		5.13867	18.8332
M_4->15	3.33		5.13867	8.55589
M_5->15	7.07		5.13867	18.1652
M_6->15	2.8		5.13867	7.19414
M_7->15	2.53		5.13867	6.50042
M_8->15	41.73		5.13867	107.218
M_9->15	2.27		5.13867	5.83239
M_10->15	2.53		5.13867	6.50042
M_11->15	8.93		5.13867	22.9442
M_12->15	3.87		5.13867	9.94333
M_13->15	3.87		5.13867	9.94333
M_14->15	6		5.13867	15.416
M_16->15	2.53		5.13867	6.50042
M_17->15	4.13		5.13867	10.6114
M_18->15	6.53		5.13867	16.7778
M_19->15	7.87		5.13867	20.2207
M_20->15	18		5.13867	46.248
M_21->15	4.67		5.13867	11.9988
M_22->15	2.53		5.13867	6.50042
M_1->16	3.87		5.13867	9.94333
M_2->16	8.4		5.13867	21.5824
M_3->16	4.67		5.13867	11.9988
M_4->16	4.93		5.13867	12.6668
M_5->16	11.07		5.13867	28.4425
M_6->16	6.27		5.13867	16.1097
M_7->16	6		5.13867	15.416
M_8->16	7.07		5.13867	18.1652
M_9->16	1.73		5.13867	4.44495
M_10->16	5.73		5.13867	14.7223
M_11->16	4.67		5.13867	11.9988
M_12->16	2.8		5.13867	7.19414
M_13->16	1.2		5.13867	3.0832
M_14->16	3.33		5.13867	8.55589
M_15->16	3.6		5.13867	9.24961
M_17->16	15.07		5.13867	38.7199
M_18->16	2.27		5.13867	5.83239
M_19->16	4.4		5.13867	11.3051
M_20->16	11.87		5.13867	30.498
M_21->16	5.73		5.13867	14.7223
M_22->16	6.8		5.13867	17.4715
M_1->17	4.93		5.13867	12.6668
M_2->17	10		5.13867	25.6933
M_3->17	4.13		5.13867	10.6114
M_4->17	4.13		5.13867	10.6114
M_5->17	10		5.13867	25.6933
M_6->17	7.33		5.13867	18.8332
M_7->17	5.47		5.13867	14.0543
M_8->17	5.47		5.13867	14.0543
M_9->17	2.27		5.13867	5.83239
M_10->17	3.33		5.13867	8.55589
M_11->17	13.47		5.13867	34.6089
M_12->17	5.73		5.13867	14.7223
M_13->17	4.13		5.13867	10.6114
M_14->17	6.27		5.13867	16.1097
M_15->17	2.8		5.13867	7.19414
M_16->17	6		5.13867	15.416
M_18->17	7.33		5.13867	18.8332
M_19->17	19.6		5.13867	50.359
M_20->17	20.93		5.13867	53.7762
M_21->17	15.07		5.13867	38.7199
M_22->17	6.8		5.13867	17.4715
M_1->18	2		5.13867	5.13867
M_2->18	2.8		5.13867	7.19414
M_3->18	6.27		5.13867	16.1097
M_4->18	6.53		5.13867	16.7778
M_5->18	4.4		5.13867	11.3051
M_6->18	5.2		5.13867	13.3605
M_7->18	3.6		5.13867	9.24961
M_8->18	3.07		5.13867	7.88786
M_9->18	2.53		5.13867	6.50042
M_10->18	2.53		5.13867	6.50042
M_11->18	8.67		5.13867	22.2761
M_12->18	2		5.13867	5.13867
M_13->18	3.07		5.13867	7.88786
M_14->18	2.27		5.13867	5.83239
M_15->18	6.27		5.13867	16.1097
M_16->18	4.4		5.13867	11.3051
M_17->18	6.53		5.13867	16.7778
M_19->18	2.27		5.13867	5.83239
M_20->18	2		5.13867	5.13867
M_21->18	2.53		5.13867	6.50042
M_22->18	4.4		5.13867	11.3051
M_1->19	3.07		5.13867	7.88786
M_2->19	4.13		5.13867	10.6114
M_3->19	7.87		5.13867	20.2207
M_4->19	5.73		5.13867	14.7223
M_5->19	7.07		5.13867	18.1652
M_6->19	8.67		5.13867	22.2761
M_7->19	3.07		5.13867	7.88786
M_8->19	8.4		5.13867	21.5824
M_9->19	2.53		5.13867	6.50042
M_10->19	2.8		5.13867	7.19414
M_11->19	8.13		5.13867	20.8887
M_12->19	4.13		5.13867	10.6114
M_13->19	7.33		5.13867	18.8332
M_14->19	2.53		5.13867	6.50042
M_15->19	7.87		5.13867	20.2207
M_16->19	4.13		5.13867	10.6114
M_17->19	8.93		5.13867	22.9442
M_18->19	6.27		5.13867	16.1097
M_20->19	4.4		5.13867	11.3051
M_21->19	3.87		5.13867	9.94333
M_22->19	5.2		5.13867	13.3605
M_1->20	2		5.13867	5.13867
M_2->20	4.4		5.13867	11.3051
M_3->20	5.73		5.13867	14.7223
M_4->20	4.4		5.13867	11.3051
M_5->20	3.07		5.13867	7.88786
M_6->20	5.2		5.13867	13.3605
M_7->20	2		5.13867	5.13867
M_8->20	16.4		5.13867	42.1371
M_9->20	2.27		5.13867	5.83239
M_10->20	4.93		5.13867	12.6668
M_11->20	6		5.13867	15.416
M_12->20	3.33		5.13867	8.55589
M_13->20	4.4		5.13867	11.3051
M_14->20	7.33		5.13867	18.8332
M_15->20	6		5.13867	15.416
M_16->20	7.07		5.13867	18.1652
M_17->20	3.07		5.13867	7.88786
M_18->20	4.67		5.13867	11.9988
M_19->20	5.47		5.13867	14.0543
M_21->20	2.8		5.13867	7.19414
M_22->20	4.13		5.13867	10.6114
M_1->21	1.73		1.96933	1.70347
M_2->21	2.8		1.96933	2.75706
M_3->21	4.93		1.96933	4.8544
M_4->21	5.47		1.96933	5.38612
M_5->21	3.33		1.96933	3.27893
M_6->21	5.2		1.96933	5.12026
M_7->21	4.67		1.96933	4.59839
M_8->21	18.8		1.96933	18.5117
M_9->21	2		1.96933	1.96933
M_10->21	1.47		1.96933	1.44746
M_11->21	3.6		1.96933	3.54479
M_12->21	2.27		1.96933	2.23519
M_13->21	2.8		1.96933	2.75706
M_14->21	6		1.96933	5.90799
M_15->21	3.6		1.96933	3.54479
M_16->21	9.2		1.96933	9.05892
M_17->21	12.13		1.96933	11.944
M_18->21	2.27		1.96933	2.23519
M_19->21	7.07		1.96933	6.96158
M_20->21	2.53		1.96933	2.4912
M_22->21	4.93		1.96933	4.8544
M_1->22	2.8		1.96933	2.75706
M_2->22	1.47		1.96933	1.44746
M_3->22	2.53		1.96933	2.4912
M_4->22	2.53		1.96933	2.4912
M_5->22	3.6		1.96933	3.54479
M_6->22	3.07		1.96933	3.02292
M_7->22	2.8		1.96933	2.75706
M_8->22	3.33		1.96933	3.27893
M_9->22	2		1.96933	1.96933
M_10->22	1.47		1.96933	1.44746
M_11->22	6.8		1.96933	6.69572
M_12->22	2		1.96933	1.96933
M_13->22	4.67		1.96933	4.59839
M_14->22	4.93		1.96933	4.8544
M_15->22	2.8		1.96933	2.75706
M_16->22	5.2		1.96933	5.12026
M_17->22	5.73		1.96933	5.64213
M_18->22	4.13		1.96933	4.06667
M_19->22	3.6		1.96933	3.54479
M_20->22	5.2		1.96933	5.12026
M_21->22	2.53		1.96933	2.4912
