# Supplementary material for: The largest fish in the world’s biggest river: Genetic connectivity and conservation of Arapaima gigas in the Amazon and Araguaia-Tocantins drainages
Source: PLoS One. 2019 Aug 16;14(8):e0220882. doi: 10.1371/journal.pone.0220882 (PMC6697350; doi:10.1371/journal.pone.0220882)
Supplement: S3 Table — Note: significant differences at p < 0.05 and after Bonferroni correction are in bold. (XLSX) [file pone.0220882.s007.xlsx]

## Sheet: Sheet1
Matrix of pairwise Fst values among localities of Arapaima gigas. Note: significant differences at p < 0.05 and after Bonferroni correction are in bold.
Label	Population	name
	1:	Pacaya River
	2:	Puerto Nariño
	3:	MedioJurua
	4:	AltoJurua
	5:	Mamiraua
	6:	Coari
	7:	RDSPurus
	8:	Tapaua
	9:	Labrea
	10:	ManuelUrbano
	11:	Manacapuru
	12:	ResexUnini
	13:	CareirodaVarzea
	14:	Borba
	15:	Nhamunda
	16:	Santarem
	17:	Jacareacanga
	18:	Amapa
	19:	Mexiana
	20:	Tucurui
	21:	IlhadoBananal
	22:	APAMeandros
Population	pairwise	FSTs
		1	2	3	4	5	6	7	8	9	10	11	12	13	14	15	16	17	18	19	20	21	22
	1	0
	2	0.04828	0
	3	0.1104	0.08251	0
	4	0.13659	0.09585	0.04565	0
	5	0.08563	0.05876	0.0378	0.06699	0
	6	0.12983	0.0944	0.04179	0.07794	0.01694	0
	7	0.12238	0.10427	0.05379	0.07775	0.03113	0.03297	0
	8	0.15258	0.15087	0.04254	0.07083	0.06184	0.06893	0.03082	0
	9	0.22553	0.18838	0.21134	0.26545	0.14264	0.2023	0.20921	0.22191	0
	10	0.31055	0.2966	0.27979	0.28803	0.16185	0.23064	0.23613	0.24525	0.26404	0
	11	0.13089	0.11515	0.0365	0.06522	0.02519	0.0049	0.02988	0.02824	0.18905	0.19723	0
	12	0.22584	0.2278	0.208	0.20491	0.17237	0.23048	0.202	0.19853	0.36039	0.38771	0.19485	0
	13	0.16224	0.16343	0.09246	0.11365	0.05485	0.04827	0.04765	0.06183	0.21558	0.21333	0.03326	0.24259	0
	14	0.23421	0.21643	0.15662	0.11833	0.11346	0.17017	0.15249	0.13028	0.27041	0.20308	0.14761	0.20742	0.15059	0
	15	0.15202	0.14322	0.05002	0.01942	0.06888	0.04859	0.05964	0.02964	0.28532	0.28926	0.02936	0.16851	0.06831	0.12429	0
	16	0.16512	0.15074	0.09407	0.09161	0.07454	0.04492	0.07918	0.09533	0.24545	0.24408	0.04628	0.20266	0.06625	0.16416	0.04113	0
	17	0.22856	0.22071	0.10972	0.14557	0.12573	0.1149	0.11737	0.12333	0.33653	0.35303	0.08426	0.24528	0.11108	0.20456	0.11473	0.12318	0
	18	0.40453	0.3919	0.30277	0.3513	0.2741	0.30006	0.31843	0.30527	0.47539	0.46425	0.22403	0.43228	0.273	0.38984	0.30311	0.21923	0.27574	0
	19	0.35048	0.34024	0.24985	0.29312	0.19671	0.21006	0.25212	0.26793	0.41758	0.41437	0.18158	0.27313	0.21274	0.28468	0.23676	0.1762	0.21361	0.3994	0
	20	0.2342	0.23471	0.17209	0.18384	0.14148	0.14814	0.15285	0.16803	0.28162	0.27323	0.11637	0.292	0.12041	0.24357	0.12539	0.07717	0.20695	0.25522	0.24145	0
	21	0.39984	0.40294	0.36547	0.44119	0.29333	0.39689	0.34004	0.39278	0.4842	0.52989	0.30155	0.43913	0.33439	0.40868	0.45647	0.3117	0.35714	0.52647	0.36324	0.27895	0
	22	0.48345	0.48056	0.43531	0.51924	0.36382	0.45048	0.42498	0.48176	0.53324	0.56935	0.36662	0.54135	0.4032	0.49231	0.52709	0.38741	0.42349	0.53532	0.42202	0.36112	0.11868	0
